# Supplementary material for: Development of a prediction model integrating PD-1 and ICOS for early differential diagnosis between autoimmune and viral encephalitis
Source: Front Immunol. 2025 Apr 25;16:1550963. doi: 10.3389/fimmu.2025.1550963 (PMC12061884; doi:10.3389/fimmu.2025.1550963)
Supplement: Supplementary file 2 [file DataSheet1.xlsx]

## Sheet: Sheet1
收集时间	姓名	类型（AE=1，VE=2）	急性期=1，缓解期=2	病毒/抗体类型	发病年龄（年）	Tmax（℃	白细胞计数(10^9)	淋巴细胞计数(10^9)	淋巴细胞百分比(%)	单核细胞计数(10^9)	单核细胞百分比(%)	中性粒细胞计数(10^9)	中性粒细胞百分比(%)	血红蛋白量(g/L)	血小板计数(10^9)	红细胞计数(10^9)	总胆红素(umol/L)	直接胆红素(umol/L)	间接胆红素(umol/L)	葡萄糖(mmol/L)	总胆固醇(mmol/L)	丙氨酸氨基转移酶(U/L)	天冬氨酸氨基转移酶(U/L)	谷氨酰转肽酶(U/L)	碱性磷酸酶(U/L)	总蛋白(g/L)	白蛋白(g/L)	球蛋白(g/L)	前白蛋白(g/L)	尿素(mmol/L)	肌酐(umol/L)	尿酸(umol/L)	胱抑素C(mg/L)	甘油三酯(mmol/L)	高密度脂蛋白(mmol/L)	低密度脂蛋白(mmol/L)	钾(mmol/L)	钠(mmol/L)	氯(mmol/L)	钙(mmol/L)	磷(mmol/L)	铁测定(umol/L)	乳酸脱氢酶(U/L)	肌酸激酶(U/L)	a-羟丁酸脱氢酶(U/L)	CRP(mg/L)	腰穿压力（mmH2O）	脑脊液白细胞计数(10^6/L)	脑脊液红细胞计数(10^6/L)
#	1	2	1		16	39.3	8.43	1.2	14.2	0.69	8.2	6.54	77.6	129	283	4.19	17.7	7.9	9.8	5	3.06	8.7	11.2	37.71	49.6	66.2	42.3	23.9	177.5	3.8	65.5	261.2	0.76	0.56	0.98	1.58	3.99	139.9	107.3	2.29	1.17	8.99	160.7	53.1	160.8	5.11	157	47.4	800
#	2	2	1		59	39	5.83	0.8	13.7	0.17	2.9	4.85	83.2	137	223	4.51	7.5	3.4	4.1	6.67	3.23	13.7	15.2	15	57.6	57.7	33.5	24.2	177.6	6.2	57.3	212.6	0.8	0.99	0.47	2.52	4.55	134.8	104.7	2.01	1.13	9.69	180.2	52.5	150.3	0.99	145	104	0
#	3	2	1	乙型流感病毒 弱阳性	20	40.4	8.43	1.19	14.1	0.28	3.3	6.95	82.4	126	282	4.3	9	2.9	6.1	5.21	4.44	21.9	9.9	17.9	33.9	71.8	41.9	29.9	242.4	3.8	44.7	181.4	0.69	1.2	1.28	3.11	4.29	136.4	102	2.52	1.6	16.13	143.9	35.9	122.6	3.48	157	68	0
#	4	2	1		73	39.3	4.38	0.73	16.7	0.36	8.2	3.19	72.8	130	130	4.32	15.6	7	8.6	5.92	4.48	24.3	19	164.8	77.7	61.3	37.4	23.9	143.1	4.8	80.5	374.3	1.16	1.75	0.87	2.57	3.78	142.3	103.2	2.35	1.36	16.02	173.5	97.4	144.7	15.36	157	3	0
#	5	2	1	脑脊液NGS：水痘带状疱疹病毒，序列数15517	45	38.2	7.49	2.93	39.1	0.71	9.5	3.56	46.5	145	300	4.64	14.7	4.6	10.1	5.01	4.77	27.8	15.1	38	63.9	62.8	42.9	19.9	323.7	5.7	82.2	316.3	0.89	2.22	0.69	2.68	4.01	137.8	102.9	2.29	1.2	22.76	133.7	146.2	97.6	＜0.56		889	0
#	6	2	1	人巨细胞病毒；新冠病毒核酸；真菌？；纹带棒状杆菌	55	无	8.35	0.62	7.4	0.3	3.6	7.41	88.7	85	100	2.46	4.1	1.6	2.5	4.67	4.5	38.9	36.8	56.1	103.6	57.4	28	29.4	190.8	8.5	105.4	291.4	2.35	1.38	0.94	2.81	4.6	138.6	109	2.15	1.28	4.12	328.7	14.7	269.5	15.36		23	0
#	7	2	1	CSF符合VE表现	77	40	12.22	0.89	7.3	0.73	6	10.58	86.8	135	150	3.97	10.9	5.2	5.7	4.96	2.62	33.6	59.3	18	45.7	54.4	32.7	21.7	188.3	10.9	76.8	270.7	1.34	0.91	0.77	1.23	3.67	145.9	111.3	1.84	0.75	15.52	256.9	1291.1	169.2	15.36	157	47.4	800
#	8	2	1	人类疱疹病毒 I型	39	42	6.84	1.61	23.5	0.77	11.4	4.45	65	110	237	4.2	5.5	2.2	3.3	4.58	2.88	80.8	26.3	58.5	51.8	59.9	35.9	24	163.6	3.4	46.2	110.1	0.69	0.99	0.8	1.33	3.97	140.3	107.2	2.19	0.88	3.58	166.3	196.9	130.1	15.36	200	300	0
#	9	2	1	外院MEI：左颞叶异常信号，VE可能。我院MRI：边缘性脑炎可能。，自免脑（-），抗病毒治疗后好转	76	39.3	6.29	1.72	27.3	0.46	7.3	3.88	61.7	124	181	4.06	13.2	2.8	10.4	4.08	5.72	15.1	16.2	15	74.9	57.3	36	21.3	183.8	5.4	62.9	223.3	1.26	2.63	1.35	2.99	3.77	142.8	109.8	2.15	1.02	10.07	224.8	40.2	186.5	3.26	157	3	0
#	10	2	1	0（抗病毒治疗有效）	54	39.3	6.44	0.61	9.5	0.05	0.8	5.76	89.5	126	233	4.25	6.8	3.8	3	7.18	1.6	38.3	34.1	47.2	57.9	60.3	38.9	21.4	277.4	3.2	62.7	298.1	0.83	0.79	0.8	0.5	3.33	142.7	107.2	2.23	0.31	8.32	187	158.5	131.4	7.58	157	18	0
#	11	2	1	NGS（-），病毒治疗有效，CSF提示白细胞升高（单核为主），伴有蛋白升高，糖降低	15	39	6.43	1.22	19	0.59	9.2	4.57	71.1	141	281	4.92	10.8	4	6.8	3.96	4.92	12.2	11.9	22.7	72.3	73.9	48.5	25.4	267.2	3	34.7	217.9	0.81	0.58	1.41	3.13	3.85	137.9	100.4	2.55	1.32	10.39	144.1	21.2	110.3	0.58	160	269	0
#	12	2	1	-（治疗好转）	40	39.3	7.6	2.16	28.4	0.61	8	4.72	62.1	162	241	5.31	18.1	4.64	8.08	8.19	4.37	49	31	37.71	68.71	47.7	89.4	26.69	229.23	8.93	99	224.13	0.901	1.2	1.11	2.77	3.94	143	100.8	2.31	1.3	13.41	146	75	149.34	0.46	150	66	0
#	13	2	1	单纯疱疹病毒	35	39.4	7.01	1.6	22.8	0.73	10.4	4.68	66.7	106	211	3.64	5.5	2.1	3.4	4.4	4.04	6.8	12.7	15	26.2	60.9	35.9	25	200.6	3.2	52	96.4	0.86	0.99	0.8	2.84	3.05	137.4	102.2	1.95	0.68	9.27	141.2	79.5	105.9	0.65	157	163	0
#	14	2	1	CSF符合VE表现，抗病毒治疗有效，EEG（-）。	49	37.8	9.47	1.47	15.5	0.46	4.9	7.52	79.4	138	308	4.25	17.7	6.2	11.5	4.68	4.47	6.9	9.2	15	51	59.1	38.4	20.7	263.4	6.5	61.5	204.3	0.93	0.59	1	3.26	3.71	138	102.7	2.31	1.35	14.69	143.3	78.1	108.3	0.56	180	59	0
#	15	2	1	CSF NGS（DNA+RNA）：人类疱疹病毒4型，EBV（序列数4）。疑似背景生物：弗府柠檬酸杆菌（序列数33）	17	40	5.45	1.32	24.2	0.55	10.1	3.44	63.1	122	193	4.29	6.1	2.3	3.8	5.05	4.11	7.4	11.4	15	47.1	67.6	42.1	25.5	213.1	3.7	71.2	172	1.02	1.21	0.97	2.58	3.54	135.3	101.2	2.19	1.15	8.06	164.7	49.1	132.8	2.19	300	201	0
#	16	2	1	脑脊液NGS：人类疱疹病毒1型（序列数33709）,血培养：人葡萄球菌	36	39.9	8.14	1.29	15.8	0.8	9.8	5.94	73	133	217	4.26	24.6	10.1	14.5	5.96	4.7	36.1	48.9	56	40.2	67.5	40.5	27	254.8	3.5	82.3	313.3	0.99	1.26	0.69	3.91	3.6	139.7	100.3	2.3	0.95	8.84	319.3	1176.5	253.1	15.36	370	519	42000
#	17	2	1	csf NGS：单纯疱疹病毒1型、EBV；EEG：轻度不正常EEG。	35	39.3	12.08	1.82	15.1	0.79	6.5	9.43	78.1	153	235	5.1	52.3	16.2	16.2	4.27	4.48	32	16.6	25.4	98.5	65.5	42.4	23.1	316.7	3.9	83.3	3.9	0.85	1.42	0.89	3.17	3.75	143.2	108	2.18	1.05	6.49	181.9	55.3	131.3	1.07	195	1	0
#	18	2	1	VE治疗有效，EEG轻度异常，外送NGS（—）。	19	39.3	10.09	2.19	21.7	0.58	5.7	7.26	72	110	244	3.84	6.5	2.2	4.3	4.15	3.94	6.8	11.5	15	56.4	63.2	38.3	24.9	154.5	3.2	54.2	222.1	0.74	0.57	1.45	2.06	4.02	135.5	102.4	2.24	1.21	5.05	136	59.4	102.7	0.64	145	0	0
#	19	2	1	EEG中度异常，慢频带各区能级增高，左侧颞额显。NGS（—），病毒治疗有效	40	39.3	5.88	1.9	32.3	0.38	6.5	3.58	60.8	141	227	4.87	9.7	3.1	6.6	8.4	6.36	71.5	46.8	120.5	87.1	65.8	41.7	24.1	290.6	3.7	64.1	142.1	0.83	4.03	1.13	4.21	3.5	143.7	108.3	2.34	0.97	15.62	162.7	289.1	113.9	4.5	157	3	0
#	20	2	1	OB阳性	36	39.6	8.91	1.18	13.2	0.43	4.8	7.28	81.7	136	448	4.54	9.4	3.5	5.9	4.99	4.27	9.3	9.8	15	40.6	71.3	42.7	28.6	339.6	3.6	38.7	201.2	0.73	1.22	1.09	3.05	3.97	136	102.7	2.28	1.43	13.26	148.4	36.8	116.1	0.56	215	38	0
#	21	2	1	NGS（-）	35	40	3.75	0.88	23.5	0.24	6.4	2.62	69.8	160	233	5.23	11.7	4.2	7.5	7.06	4.89	52.7	32.1	42	72.8	73.3	41.9	31.4	169	4.6	62	105	0.93	0.91	1.17	3.38	4.11	139.9	102.1	2.27	1.15	13.45	295.5	182.6	222.7	14.91	140	4	0
#	22	2	1	自免脑（-），病毒治疗有效	39	39.3	6.38	1.91	29.9	0.4	6.3	3.97	62.2	102	223	3.35	9.7	2.9	6.8	4.31	4.36	12.1	13.4	15	39.9	59	34.9	24.1	207.3	4.6	51.8	237.7	0.76	0.68	1.21	2.78	3.61	139.5	106.4	2.08	1.16	17.34	128.9	56.5	105.8	1.41	157	1	0
#	23	2	1	乙型流感病毒 弱阳性	21	无	4.38	1.86	42.5	0.64	14.6	1.88	42.9	116	211	3.81	5.4	2.5	2.9	4.62	2.91	15.8	20	15	35.4	66.4	41.3	25.1	188.7	2.8	49	276.1	0.79	0.75	0.92	1.62	4.23	140.1	107.9	2.11	0.84	15.31	172.3	188.4	139.3	3.99	120	4	0
#	24	2	1	腰穿压力高+EEG异常+病脑治疗后好转=VE	34	39.3	8.98	1.99	22.2	0.43	4.8	6.55	72.9	155	271	4.85	6.8	2.6	4.2	5.22	3.46	28.7	21.5	58.4	93.3	62.7	37.6	25.1	291.7	5.2	57.2	208.4	0.8	1.39	1.03	2.1	4.06	139.8	104.8	2.16	1.35	21.41	110.3	192.7	79.6	1.18	200	3	0
#	25	2	1	0（NGS+自免脑抗体谱均为阴性）	16	39.4	10.35	2.41	23.3	0.78	7.5	7.14	69	132	316	4.17	8.7	3.2	5.5	4.55	3.54	9.5	16.8	15	95.2	62.8	40	22.8	156.4	4.8	72.4	324.8	0.76	0.7	0.95	2.08	4.31	139	103.9	2.24	1.1	19.72	172.8	307.5	137.5	14.09	125	1	0
#	26	2	1	长程EEG（-）	25		12.08	1.82	15.1	0.79	6.5	9.43	78.1	153	235	5.1	52.3	16.2	16.2	4.27	4.48	32	16.6	25.4	98.5	65.5	42.4	23.1	316.7	3.9	83.3	3.9	0.85	1.42	0.89	3.17	3.75	143.2	108	2.18	1.05	6.49	181.9	55.3	131.3	1.07	195	1	0
#	27	2	1	0（脑脊液NGS阴性）（自免脑抗体阴性）	39		12.88	0.97	7.5	0.93	7.2	10.96	85.1	141	275	5.05	18.3	5.6	12.7	4.57	5.27	16.4	32	39	70.7	78	49.2	28.8	356.2	5.9	80.2	385	1.06	1.53	0.96	4.07	5.47	142.7	107.1	2.47	1.26	29.11	227.7	1821.7	165.8	1.01	130	0	0
#	28	2	1	NGS：人类疱疹病毒3（VZV），序列数21315，EBV（序列数1）	23	39	8.06	1.65	20.5	0.47	5.8	5.87	72.8	166	258	5.57	11.2	4.5	6.7	5.5	4.55	12.8	12.4	23.6	69.8	72.8	46.3	26.6	310.9	4.6	74.1	427	0.83	0.71	1.12	3.28	4	137.2	98.8	2.42	1.42	16.45	154.7	32.4	123.6	0.65	210	134	0
#	29	2	1	单纯疱疹病毒1型	41		16.46	0.86	5.2	0.84	5.1	14.7	89.3	150	283	4.95	49.9	15.6	34.3	4.95	4.09	24.8	32.5	33.9	95.4	66	41.2	24.8	130.1	10	55.8	198.2	0.7	1.35	0.65	3.16	3.25	139.4	101.7	2.15	0.92	4.92	307.9	421	233.1	10.26	157	47.4	800
#	30	2	1	未能外送NGS，后期转院治疗	36		15.86	2.03	12.8	0.57	3.6	13.24	83.5	131	319	4.35	13.4	3.7	9.7	4.89	5.66	18	13.2	22.9	48.4	67.8	36.1	31.7	258	4.2	40.7	250	0.8	1.3	1.69	3.34	4.39	137.2	102.8	2.25	1.3	10.84	138.4	24.9	88.6	1.68	220	1	1
#	31	2	1	MRI：脑炎可能+抗病毒治疗有效	46	39	3.85	0.83	21.6	0.42	10.9	2.56	66.5	135	172	3.92	14.8	5.2	9.6	4.88	4.55	24.3	13.7	42.6	77.8	59.8	38.6	21.2	239	2.6	42.2	112.2	0.54	1.17	0.86	3.4	3.71	138.1	98.7	2.25	0.93	13.31	134.9	24.4	107.6	2.93	157	47.4	800
#	32	2	1	NGS（-），病毒治疗有效	43		8.93	1.21	13.5	0.83	9.3	6.89	77.2	120	302	3.92	18.7	6.6	12.1	4.73	3.67	37.8	17.6	15	71.9	66.5	37.6	28.9	236.1	4.1	50.7	331.1	0.82	0.6	1.41	1.97	3.9	141.6	107.5	2.25	1.32	8.02	121.9	55	96	6.93	157	9	0
#	33	2	1	脑脊液NGS+自免脑抗体（-）	83	38	8.24	1.32	16	0.52	6.3	6.39	77.5	109	302	3.89	5.8	1.9	3.9	5.92	4.78	32.6	26.2	16.3	79.1	57.6	26.2	31.4	75.2	7.6	55	122.1	0.98	0.8	0.94	3.74	4.03	144.2	106.7	1.95	0.75	10.6	138.3	53.1	102.3	13.44	150	4	0
#	34	2	1	乙型流感病毒（阳性），甲型流感病毒（弱阳性）	63		5.36	1.42	26.5	0.41	7.6	3.16	59	140	160	4.47	5.9	1.9	4	5.29	4.74	16.3	20.3	22.2	107.2	64.7	37.3	27.3	263.8	7.4	84.3	378.3	1.16	1.31	1.22	3.27	3.87	139.3	102.7	2.21	1	11.76	165.1	119.9	119	2.11	90	11	0
#	35	2	1	风疹病毒抗体IgG：290.524；巨细胞病毒抗体IgG：707.733；单纯疱疹病毒1型抗体IgG：680.963；弓形虫抗体IgG：1.56；梅毒抗体初筛试验（弱阳性）	50	37.9	5.52	1.48	26.8	0.45	8.2	3.46	62.6	137	153	4.43	7.15	1.8	5.35	5.86	4.33	18.1	18.1	15	66.7	75.7	47.4	28.3	272	4.6	78.8	297.8	0.96	1.96	0.81	2.85	4.3	137.7	103.3	2.3	1.24	18.08	156.8	92.9	125.2	2.14	160	4	0
#	36	2	1	MRI：脑桥肿胀伴信号异常，病毒治疗有效	43	40.1	9.98	1.35	13.5	0.73	7.3	7.88	79	138	277	4.33	14.7	5.1	9.6	6.95	5.82	24.5	14.9	25.9	48.9	61.9	38	23.9	298.3	5.2	58.3	130.8	0.71	1.33	0.85	4.49	3.89	137.3	100.8	2.14	1.52	11.64	276.8	52.8	219.8	1.53	157	85	0
#	37	2	1	自免脑（-），NGS（-），CSF提示VE，抗病毒治疗有效。	43		10.57	2.77	26.2	0.81	7.7	6.89	65.2	139	307	4.51	4.7	1.2	3.5	4.03	4.81	31.6	13.7	45.3	61.7	62.6	36.7	25.9	308.8	4.2	55.3	243.7	0.9	1.13	1.26	2.77	3.97	145.7	105	2.27	1.1	14.1	134.8	52.4	91.7	1.85	150	76	0
#	38	2	1	CSF提示VE，抗V治疗后有效。	41	38.8	11.95	1.71	14.3	0.48	4	9.75	81.6	114	268	4.48	7	2.2	4.8	4.78	3.46	22	10	22	57	74.4	35	39.4	173.8	4.65	47	85	0.83	0.75	0.96	1.83	3.88	141	108.4	2.08	1.13	15	142	22	93	9.75	151	49	0
#	39	1	1	TBA法 神经元膜抗体阳性，NGS：EBV 序列数2 暂不考虑病脑	17	38.5	9.73	1.25	37.3	0.69	16	1.94	45	152	178	4.81	7.1	3	4.1	5.09	3.75	12.9	14.4	24.4	77.4	73.2	43.9	29.3	279.1	8	66.3	232.1	0.94	0.89	0.66	2.71	3.83	133.4	96.3	2.35	1.57	10.24	410.7	38.6	307.5	＞15.36	400	47	0
#	40	1	1	NMDAR	50		13.37	1.75	13.1	0.74	5.5	10.87	81.3	141	310	4.67	6	2.4	3.6	5.16	4.05	31	18.5	68.9	90.2	65.8	42.4	23.4	229.5	4.7	72.8	330.8	0.88	1.39	0.9	2.38	3.93	142.3	105.7	2.36	1.15	14.62	213.7	386.3	139.1	3.09	157	47.4	800
#	41	1	1	GABABR +	83		14.81	1.16	7.8	1.21	8.2	12.4	83.7	84	233	2.59	21.8	9.8	12	5.01	3.06	37.8	25.4	29.8	58.4	67.2	43.6	23.6	186.3	9.6	39.2	124	1.07	0.9	0.64	1.7	3.98	135.8	98.3	2.39	1.1	11.05	271.2	77.6	208.6	15.36	157	14	0
#	42	1	1	自免脑12项脑脊液：NMDAR（+），血清（-）+单纯疱疹病毒1型抗体IgG 323.624AU/ml+NGS：疑似背景微生物：痤疮丙酸杆菌。	17	39.1	6.44	1.22	18.9	0.36	5.6	4.85	75.3	119	203	4.05	12.1	4.5	7.6	5.18	4.31	11.9	16.2	15	56.6	69.2	42.1	27.1	152.4	3.1	34.3	135.4	0.55	0.57	1.58	2.43	3.68	137.2	103.5	2.31	1.4	12.22	167.7	210.5	130	15.36	110	14	0
#	43	1	1	抗GABABR-IgG：1:32（+）	64		5.44	1.3	23.9	0.38	7	3.75	68.9	137	162	4.66	14	4.2	9.8	3.62	5.89	8.3	12.2	24.4	57.6	40.4	40.4	23.4	239.8	6.5	53.1	200.2	0.86	0.92	1.24	4.24	3.49	142.7	104.2	2.24	1.03	13.41	189.5	33.8	135.7	0.91	110	63	0
#	44	1	1	nmdar ++	66		16.25	2.37	14.6	1.19	7.3	12.64	77.8	79	89	2.46	11.2	4.7	6.5	6.36	3.46	31.1	23.5	26	67.7	54.3	35.4	18.9	184.9	4	35.1	82.4	0.93	1.43	0.55	2.43	3.63	134.5	95.8	2.18	0.96	12.23	264.1	25.3	213.9	14.33	157	47.4	800
#	45	1	1	抗谷氨酸脱羧酶2（+）1：100	59		5.18	2.29	44.2	0.34	6.6	2.41	46.5	134	233	4.48	5.8	1.5	4.3	15.22	6.37	14	10.5	15	94.8	57.6	33	24.6	196.2	5.4	44.4	144	0.89	1.17	1.38	4.59	4.27	138.6	104.9	2.11	1.2	21.18	123.6	29.8	99.5	2.12	157	47.4	800
#	46	1	1	脑脊液TBA（+）：小脑、海马、大脑皮层 神经元膜抗体（+），血清TBA（-）	35		6.24	1.87	30	0.49	7.9	3.67	58.8	96	219	3.39	5.4	2	3.4	4.64	4.27	75.1	52.1	15	74.3	52.9	34.4	18.5	197	3.8	45.7	262.9	1.02	1.49	1.47	2.42	4.02	142	108.7	2.17	1.63	5.21	175.4	24.9	117.5	1.32	180	2	0
#	47	1	1	脑脊液：病脑（人类带状疱疹病毒1型），TBA：神经元膜抗体阳性样荧光，浦肯野细胞胞浆阳性样荧光；血清神经元膜抗体阳性荧光	43	41	6.79	0.75	11	0.35	5.2	5.68	83.7	145	175	4.52	7.7	2.6	5.1	6.24	4.29	18.4	18.7	15	40	59.1	36.3	22.8	237.3	4	64.6	179.9	0.87	0.61	1.22	2.82	4.09	136.1	101.4	2.17	0.88	11.43	225.7	370.4	205.2	0.56	145	38	0
#	48	1	1	MOG（1：10）	24	37.7	9.92	0.83	8.4	0.16	1.6	8.84	89.1	113	319	4.2	7.2	1.6	5.6	4.21	5.24	12.9	11	20.6	35.6	70.6	44.2	26.4	244.5	4.6	58.9	127.8	0.88	1.43	2.23	2.22	3.66	140	101.6	2.55	1.36	8.18	204.7	46.1	149.9	3.69	100	13	0
#	49	1	1	NTS：人疱疹病毒7型247r（88.21%），人疱疹病毒4型（EB）病毒：33r（11.79%）；TBA（+）；血清TBA（-）。	63		4.77	1.14	23.9	0.68	14.3	2.88	60.4	148	210	4.86	18.9	8.6	10.3	6.31	2.95	27.8	29.2	22.4	54.4	96.2	34.4	61.8	167	7.4	54.3	167.6	0.83	1.03	0.62	1.61	4.56	125	88.6	2.26	1.14	26.57	156.4	67	124.2	8.1	130	58	0
#	50	1	1	脑脊液LGI1：1：1，TBA（-）；血清LGI1 1:100，TBA（+）。 外院病原学：疑似肺炎克雷伯杆菌、铜绿假单胞菌、粪肠球菌…感染？	27		8.87	2.56	28.9	0.58	6.5	5.71	64.4	106	256	3.58	13.8	4.9	8.9	3.98	4.41	9	11.3	15	29	54.9	37.2	17.7	286.3	6.4	49.6	139.2	0.96	0.84	1.84	1.97	3.57	139.5	103.9	2.19	1.55	7.21	155.7	43	119.8	0.56	105	1	0
#	51	1	1	脑脊液抗LGI 1抗体：1：1；血清抗LGI 1抗体：1：100	38		8.63	2.49	28.9	0.62	7.2	5.42	62.8	142	185	4.47	12.8	4.2	8.6	6.3	5.19	56.4	26.1	57.4	142.4	60.4	39.9	20.5	297.3	5.3	78.2	517.2	0.91	1.56	0.94	4.06	3.68	138.7	104.4	2.36	1.33	16.73	227.2	514.8	184.1	3.11	130	3	0
#	52	1	1	脑脊液TBA：小脑浦肯野细胞弱阳性荧光	42		6.89	1.8	26.1	0.38	5.5	4.46	64.8	145	169	4.63	8.7	2.9	5.8	3.78	5.07	21.6	16	29.2	60	60.4	42.3	18.1	307.8	6.4	67.4	330.8	0.94	2.62	0.87	3.21	3.94	142.3	106.1	2.28	1.35	10	166.7	55.5	128.5	0.56	140	4	0
#	53	1	1	脑脊液抗GABA B受体抗体IgG++	45		9.7	1.29	13.3	0.37	3.8	8.02	82.7	127	241	4.26	0.1	2.6	6.5	4.35	5.25	34.2	24.1	22	52.8	64.8	40.3	24.5	182.8	2.9	47	179	0.73	0.96	1.11	3.59	3.47	136.4	101.9	2.11	1.16	9.41	174.5	210.8	122.2	2.55	125	30	0
#	54	1	1	脑脊液TBA（-）	60		8.31	1.94	23.3	0.63	7.6	5.73	69	127	230	3.87	14.8	6.7	8.2	5.32	3.13	13.2	14.1	22.3	45.7	63	36.2	26.8	191.7	5.2	53.2	196.9	0.89	0.76	0.79	1.94	3.83	140.5	100.7	2.33	1.05	18.13	205.5	57.3	154.1	11.93	157	181	1000
#	55	1	1		61		4.79	1.66	34.7	0.43	9	2.65	55.3	118	180	180	12.97	4.64	8.08	5.75	4.37	32.92	24.79	37.71	68.71	65.39	40.83	26.69	229.23	8.93	58.66	224.13	0.901	1.2	1.11	2.77	3.88	139.3	102.99	2.27	1.18	13.41	192.3	183.18	149.34	5.32	135	6	0
#	56	1	1		35		8.72	2.89	33.1	0.82	9.4	4.98	57.1	156	321	5.26	13.3	4	9.3	3.85	5.27	53	21.8	30.6	85.6	79.4	51.5	28.3	420.5	6.3	61.8	391.9	1.3	2.72	1.62	2.76	4.33	140.9	98.8	2.67	1.25	21.52	182.7	66.7	137.1	0.56	120	60	0
#	57	1	1	可疑，TBA（-）精神障碍（有精神障碍家族史）	33		3.82	1.76	46.1	0.52	13.6	1.45	37.9	150	259	5.45	16.8	6.5	10.3	4.97	3.58	31.8	23.5	25.3	117.3	73.8	42.7	31.1	205.7	6.1	31.4	385.3	1.09	1.48	1.03	1.81	4.38	139.4	103.1	2.47	1.4	20.65	138.5	27	102.4	0.56	167	0	0
#	58	1	1	LGI1：1：32	59		10.79	0.51	4.7	0.14	1.3	10.14	94	125	143	4.14	6.6	2.4	4.2	5.7	3.91	8.4	10.4	16.4	39.1	67.6	34.1	33.5	290.1	5.5	63.8	204.2	1.2	0.9	1.53	2.01	3.32	141.2	101.8	2.22	1.24	16.72	137.6	120	105.7	0.56	157	3	0
#	59	1	1	TBA：脑脊液提示海马CA1区、纹状体及杏仁核区域阳性样荧光；血清提示ANA阳性样荧光	14	39.5	9.67	0.78	8.1	0.18	1.9	8.7	90	131	294	4.53	10.8	3.6	7.2	6.15	4.61	16.7	13.3	15	57.6	94.4	45	49.4	328.2	5.3	40.1	85.1	0.77	0.97	1.35	2.7	3.51	136.1	100.7	2.4	1.1	23.7	145	25.7	110.2	0.56	70	22	0
#	60	1	1	脑干炎（MRI：桥脑右侧异常信号），ob（+）	16		9.57	1.73	18.1	0.46	4.8	7.36	76.9	138	247	4.45	15.8	6.9	8.9	4.76	3.67	6.8	9.2	15.6	92.1	74.5	46.3	28.2	236.8	4.1	60	224.3	0.91	0.69	1.31	1.71	3.8	140.7	105.5	2.48	1.69	13.41	192.3	183.18	149.34	5.32	118	16	1000
#	61	1	1	PDS？AE？，自免脑28项+TBA（-）	54		6.58	2.19	33.3	0.4	6.1	3.89	59.1	116	188	3.75	9.9	3.2	6.7	4.95	4.75	9	13.3	68.5	89.3	66	39.2	26.8	193	4.2	54.4	231.8	0.85	1.34	1.39	2.76	3.79	142.7	108.4	2.23	1.32	16.1	132	78.7	101.3	0.63	150	1	0
#	62	1	1	脑脊液：NMDAR：1：1；血清NMDAR 1：32，抗GFAP 1：10	37		8.08	1.97	24.4	0.57	7.1	5.45	67.4	146	166	4.17	14.8	3.3	11.5	7.67	7.52	16.4	11.9	15	52.3	63.6	38.8	24.8	147.2	6.4	39.4	306.3	0.56	0.98	2.6	4.26	3.47	136.7	102.4	2.23	0.98	16.24	146.9	38.4	126.3	0.82	150	1	0
#	63	1	1	血清GAD65：1：3.2	25	38.4	12.47	0.89	7.1	0.92	7.4	10.65	85.4	155	181	4.8	23.1	8.8	14.3	10.88	4.16	65.9	36.4	76.4	59.5	92.2	33.8	58.4	306	10.9	83.1	304	1.24	1.19	0.98	3.04	4.9	139.9	100.3	2.22	1.93	28.95	275.2	743	220.4	6	150	3	0
#	64	1	1	自免脑相关抗体检测11项（-），OB（+）。	24		3.92	0.55	14	0.35	8.9	2.93	74.8	74	307	2.6	5.9	2	3.9	4.95	4.5	11.6	19.9	83.7	98.1	54.9	37.6	17.3	104.1	2.3	44.4	100.2	0.9	1.25	1.02	3.01	3.6	138.2	104.5	2.12	1.46	3.19	420.6	127.6	387.5	15.36	120	3	0
#	65	1	1	自免脑抗体谱11项：脑脊液+血清（-）	52		4.59	1.57	34.2	0.32	7	2.59	56.4	126	199	4.11	34.8	11.8	23	4.92	3.53	6.8	12.4	15	77.4	65	41.9	23.1	211.8	3.9	45	202.3	0.76	0.75	1.19	1.84	3.88	139.3	102.99	2.27	1.18	13.41	192.3	183.18	149.34	5.32	130	1	0
#	66	1	1	脑脊液+血清TBA（-）	71		5.76	1.21	21	0.21	3.6	4.33	75.1	135	146	4.52	16.5	6.4	10.1	12.76	4.07	31.1	16.3	39.8	65.5	62.2	40.1	22.1	228.9	8.1	56.4	181	0.79	0.89	1	2.6	3.71	138.1	100.8	2.29	1.08	12.77	175.9	51	130.5	5.59	180	1	0
#	67	1	1		18	38.3	8.63	2.49	28.9	0.62	7.2	5.42	62.8	142	185	4.47	12.8	4.2	8.6	6.3	5.19	56.4	26.1	57.4	142.4	60.4	39.9	20.5	297.3	5.3	78.2	517.2	0.91	1.56	0.94	4.06	3.68	138.7	104.4	2.36	1.33	16.73	227.2	514.8	184.1	3.11	130	61	0
#	68	1	1		58		6.89	1.8	26.1	0.38	5.5	4.46	64.8	145	169	4.63	8.7	2.9	5.8	3.78	5.07	21.6	16	29.2	60	60.4	42.3	18.1	307.8	6.4	67.4	330.8	0.94	2.62	0.87	3.21	3.94	142.3	106.1	2.28	1.35	10	166.7	55.5	128.5	0.56	140
#	69	1	1	血清DPPX：1:32，朊蛋白病	49		9.1	1.23	13.5	0.41	4.5	7.45	4.5	149	306	6.87	11.1	3.5	7.6	8.78	6.74	510.4	295.6	317.2	113.6	65.9	35.1	30.8	204.3	246.1	54.8	246.1	1.02	1.83	0.8	5.86	4.2	142.9	104.4	2.3	0.6	13.57	489.3	247.2	400.9	15.36	157	47.4	800
#	70	1	1	自免脑抗体谱10项：血清：NMDAR（+）1:10，GAD65（+）1:32	74	39.3	8.53	1.83	21.5	0.47	5.5	6.12	71.7	135	281	4.34	16.4	5.5	10.9	4.37	4.63	21.3	12.8	19.2	50.8	72.9	45.4	27.5	306.1	5.9	87.9	276	1.36	2.2	1.02	2.82	3.52	139.4	96	2.46	1.25	6.97	207.3	59.5	168.7	3.03	100	19	0
#	71	1	1	自免脑抗体谱（-）	68		15.18	1.11	7.3	0.79	5.2	13.24	87.2	91	621	3.71	7.8	3.7	4.1	9.98	2.78	28.2	25.6	78.1	129	63.4	27.6	35.8	13.9	4.1	49.3	81.8	1	0.85	0.47	2	4.27	134.3	95.3	2.19	1.06	2.37	135.5	30.3	83.7	9.7	157	47.4	800
#	72	1	1	OB II（+），TBA：小脑、大脑皮层阳性	48		7.67	1.5	19.6	0.1	1.3	6.06	79	142	336	4.51	17.6	4.7	12.9	7.11	5.5	10	17	14	69	78.8	50.1	28.7	234.6	3.54	51	220	0.886	0.89	1.53	3.04	3.92	141	102.4	2.54	1.44	20	170	44	113	1.19	157	1	800
#	73	1	1		67		7.61	1.95	25.6	0.7	9.2	4.64	61	139	161	4.41	15.5	3.9	11.6	4.96	4.7	53	39	41	80	69.9	39.5	30.4	265.4	4.39	73	273	1.05	2.47	0.85	2.86	2.29	145	102.5	2.13	0.79	18	234	154	145	3.81		0	0
#	74	1	1	AE	74	39	3.91	1.22	31.2	0.33	8.4	2.23	57	116	171	3.82	8.8	3.8	5	6.14	3.36	45	32.7	40.6	99.1	36.6	58.7	22.1	250.1	5	59.9	259.2	0.8	1.2	1.15	1.47	3.72	138.2	103.3	2.29	1.05	12.13	134.2	60.1	93.4	0.56	90	0	0
#	75	1	1		23		7.08	2.6	36.7	0.58	8.2	3.78	53.4	150	248	4.55	23.7	7.1	16.6	3.66	5.24	11.9	17.5	26.9	67.5	58.6	40.1	18.5	229.2	3.7	87.5	371.4	1.04	1.86	0.92	3.49	3.61	141.7	108.2	2.32	1.37	17.61	144.1	63.7	117	0.56	145	6	0
#	76	1	1		54		10.26		18.4	0.64		7.73	75.3	126	121	4.02	14.2	4	10.2	4.01	4.31	6	13	16	80	71.4	39.5	31.9	239.4	3.66	58	211	0.819	2.26	0.87	2.51	3.79	144	108	2.28	0.71	11	187	74	125	1.36
[truncated: 60 more columns]
